# Supplementary material for: Obesity, the Adipose Organ and Cancer in Humans: Association or Causation?
Source: Biomedicines. 2023 Apr 28;11(5):1319. doi: 10.3390/biomedicines11051319 (PMC10215824; doi:10.3390/biomedicines11051319)
Supplement: Supplementary file 1 [file biomedicines-11-01319-s001.zip]

Archive with 1 entries (1 files):
- biomedicines-2251838-supplementary.pdf
